# Supplementary material for: Patient-related barriers and enablers to the implementation of high-value physiotherapy for chronic pain: a systematic review
Source: Pain Med. 2023 Sep 28;25(2):104–15. doi: 10.1093/pm/pnad134 (PMC10833081; doi:10.1093/pm/pnad134)
Supplement: pnad134_Supplementary_Data [file pnad134_supplementary_data.zip]

Archive with 5 entries (4 files):
- pnad134_Supplementary_Data/
- pnad134_Supplementary_Data/Dickson et al. 2023_POST ACCEPTANCE_SUPPLEMENTARY TABLE 1.docx
- pnad134_Supplementary_Data/Dickson et al. 2023_POST ACCEPTANCE_SUPPLEMENTARY TABLE 2.docx
- pnad134_Supplementary_Data/Dickson et al. 2023_POST ACCEPTANCE_SUPPLEMENTARY TABLE 3.docx
- pnad134_Supplementary_Data/Dickson et al. 2023_POST ACCEPTANCE_SUPPLEMENTARY TABLE 4.docx
